# Supplementary material for: KRas-transformed epithelia cells invade and partially dedifferentiate by basal cell extrusion
Source: Nat Commun. 2021 Dec 10;12:7180. doi: 10.1038/s41467-021-27513-z (PMC8664939; doi:10.1038/s41467-021-27513-z)
Supplement: Supplementary file 24 — Source Data [file 41467_2021_27513_MOESM24_ESM.xlsx]

## Sheet: Fig. 1B
Cell masses in AB embryos
CAAX	KRasV12
0	0
0	2
0	4
0	4
0	8
0	8
0	4
0	6
0	6
1	0
0	0
0	0
0	4
0	4
0	0
0	2
0	0
0	0
0	2
0	0
1	8
0	2
0	0
0	0
0	3
0	0
0	0
0	1
0	0
0	2
0	0
0	0
0	1
0	0
0	0
0	0
0	2
0	0
0	0
0	0
0	3
0	0
0	0
0	1
0	0
0	0
0	0
0	8
0	0
0	0
0	1
0	2
0	0
0	0
0	0
0	0
0	0
0	1
0	2
0	1
0	4
0	4
0	1
0	0
0	3
0	0
0	1
0	0
0	1
0	1
0	2
0	0
0	0
0	1
0	3
0	2
1	2
0	3
0	5
0	1
0	5
0	3
0	0
0	0
0	3
0	2
0	3
0	9
0	3
0	2
0	3
0	2
0	2
0	2
0	1
0	7
0	13
0	0
0	2
0	0
0
0
0
0
0
0
0
0
0
0
0
0
0
0
0
0
0
0
0
0
0
0
0
0
0
0
0
0
0
0
0
0
0
0
0
0
0
0
0
0
0
0
0
0
0
0
0
0
0
0
0
0
0
0
0
0
0
0
0
0
0
0
0
0
0
0
0
0
0
0
0
0
0
0
0
0
0
0
0
0
0
0
0
0
0
0
0
0
0
0
0
0
0
0
0
0
0
0
0
0
0
0
0
0
0
0
0
0
0
0
0
0
0
0
0
0
0
0
0
0
0
0
0
0
0
0
0
0
0
0
0
0
0
0
0
0
0
0
0
0
0
0
0
0
0
0
0
0
0
0
0
0
0
0
0
0
0
0
0
0
0
0
0
0
0
0
0
0
0
0
0
0
0
0
0
0
0
0
0
0
0
0
0
0
0
0
0
0
0
0

## Sheet: Fig. 1E
Live extrusions in AB embryos
CAAX		KRasV12
apical	basal	apical	basal
0	0	8	17
0	0	8	9
0	0	9	28
1	0	6	20
0	1
0	0

## Sheet: Fig. 2B
Cell fate at 2 dpf
AB CAAX	p53mut CAAX	AB KRasV12	p53mut KRasV12
n
24	30	19	25
invaded
0.41	0	20	57.5758
0	0	0	68
0.5	0	5.26316	57.1429
1.31	0	25	33.3333
0	0.626959	16.6667	72.2222
0	0	57.1429	3.0303
0.41	0.434783	15.7895	63.1579
0	0	62.5	0
0.17	0	0	27.2727
0.03	0.515464	23.3333	66.6667
1.65	0	12.844	71.4286
1.55	0	22.2222	40
3.77	0.179856	50	0
0.95	0	57.1429	64.1509
1.6	0	33.3333	51.4286
3.04	0	14.2857	46.1538
1.01	2.0316	19.0476	48
2.56	1.5625	9.52381	40
0.88	0.363636	25.2174	42.8571
2.63	0		16.3462
5.71	0.218818		63.6364
1.73	0		20.4082
2.39	3.00752		35.2941
0	0		4.58716
	9.28571		63.4146
	0
	0.840336
	0
	0
	0
surface
98.78	99.568	40	9.09091
90.32	100	78.5714	22
98.76	96.8254	57.8947	9.52381
95.42	99.7596	68.75	33.3333
100	98.1191	63.8889	5.55556
96.61	99.5146	14.2857	96.9697
99.59	96.087	42.1053	18.4211
97.75	95.4248	25	100
99.66	99.6139	100	36.3636
99.87	81.9588	56.6667	16.6667
97.12	94.1667	82.5688	4.7619
96.58	97.7215	22.2222	50
93.71	98.5612	32.3529	83.3333
97.16	100	28.5714	20.7547
96.81	98.937	33.3333	34.2857
95.86	99.2505	71.4286	42.3077
93.94	95.0339	14.2857	52
92.31	91.7411	66.6667	50
99.12	96.9091	67.8261	50.6494
90.35	97.6596		79.8077
90	98.9059		27.2727
97.19	98.2979		77.551
94.74	93.2331		50
98.95	100		90.8257
	86.4286		26.8293
	98.9796
	89.916
	99.3631
	99.6616
	99.52
dead
0.82	0.431965	40	33.3333
9.68	0	21.4286	10
0.75	3.1746	36.8421	33.3333
3.27	0.240385	6.25	33.3333
0	1.25392	19.4444	22.2222
3.39	0.485437	28.5714	0
0	3.47826	42.1053	18.4211
2.25	4.57516	12.5	0
0.17	0.3861	0	36.3636
0.11	17.5258	20	16.6667
1.23	5.83333	4.58716	23.8095
1.86	2.27848	55.5556	10
2.52	1.25899	17.6471	16.6667
1.9	0	14.2857	15.0943
1.6	1.06296	33.3333	14.2857
1.1	0.749465	14.2857	11.5385
5.05	2.93454	66.6667	0
5.13	6.69643	23.8095	10
0	2.72727	6.95652	6.49351
7.02	2.34043		3.84615
4.29	0.875274		9.09091
1.08	1.70213		2.04082
2.87	3.7594		14.7059
1.05	0		4.58716
	4.28571		9.7561
	1.02041
	9.2437
	0.636943
	0.338409
	0.48

## Sheet: Fig. 2C
This panel is an individual embryo re-plot of the p53 mutant data in Fig. 2B.

## Sheet: Fig. 2E
Cell fate at 5 dpf
	wild-type			p53 mutant
	CAAX	KRasV12		CAAX	KRasV12
surface	17	39		5	0
internalized	2	9		0	15
total (n)	19	48		5	15

## Sheet: Fig. 3D
Cells in circulation - p53 mutant
	CAAX	KRasV12
with circulating cells	1	35
no circulating cells	174	14
total (n)	175	49

## Sheet: Fig. 3E
Cells in circulation - wild-type
	CAAX	KRasV12
with circulating cells	1	13
no circulating cells	19	8
total (n)	20	21

## Sheet: Fig. 3G
Neuron-like cells in the tail
CAAX	KRasV12
1	1
1	1
0	1
0	2
0	3
0	4
0	1
0	1
0	1
0	1
0	1
0	1
0	1
0	1
0	1
0	2
0	3
0	1
0	1
0	1
0	1
0	1
0	1
0	0
0	0
0	0
0	0
0	0
0	0
0	0
0	0
0	0
0	0
0	0
0	0
0	0
0	0
0	0
0	0
0	0
0	0
0	0
0	0
0	0
0	0
0	0
0	0
0	0
0	0
0	0
0	0
0	0
0	0
0	0
0	0
0	0
0

## Sheet: Fig. 3I
N-cadherin+ cells in KRasV12 embryos
68.8
14.3
0
11.1
14.3
33.3
35.3
0
0
75
11.1
0
14.3
0
0
9.1
0
0
0
50
33.3
16.7
0
0
0
0
25

## Sheet: Fig. 4E
Snai1b-positive cells per embryo
number of invaded snai1b+ cells	number of surface snai1b+ cells	number of snai1b+ cells in a mass	total per embryo
1	0	0	1
34	5	1	40
3	0	0	3
10	0	0	10
3	1	0	4
1	0	0	1
0	0	4	4
12	6	1	19
1	0	0	1
15	0	5	20

[truncated: 8 more sheets: Fig. 4H, Fig. 4I, Suppl Fig. 1B, Suppl Fig. 3B, Suppl Fig. 3C, Suppl Fig. 4D, Suppl Fig. 5B, Suppl Fig. 5D]
